# Supplementary material for: Simplified All-In-One CRISPR-Cas9 Construction for Efficient Genome Editing in Cryptococcus Species
Source: J Fungi (Basel). 2021 Jun 24;7(7):505. doi: 10.3390/jof7070505 (PMC8303259; doi:10.3390/jof7070505)
Supplement: Supplementary file 1 [file jof-07-00505-s001.zip]

Archive with 2 entries (2 files):
- 2. supplementary materials.pdf
- jof-1220012 suppl. figures.pdf
